# Supplementary material for: IRF1 regulates self-renewal and stress responsiveness to support hematopoietic stem cell maintenance
Source: Sci Adv. 2023 Oct 27;9(43):eadg5391. doi: 10.1126/sciadv.adg5391 (PMC10610924; doi:10.1126/sciadv.adg5391)
Supplement: Supplementary file 2 — Tables S1, S2, S3 and S8 [file sciadv.adg5391_tables_s1_to_s3_and_s8.zip]

Archive with 4 entries (4 files):
- adg5391_table_s1.xlsx
- adg5391_table_s2.xlsx
- adg5391_table_s3.xlsx
- adg5391_table_s8.xlsx
