# Supplementary material for: IRF1 regulates self-renewal and stress responsiveness to support hematopoietic stem cell maintenance
Source: Sci Adv. 2023 Oct 27;9(43):eadg5391. doi: 10.1126/sciadv.adg5391 (PMC10610924; doi:10.1126/sciadv.adg5391)
Supplement: Supplementary file 2 — Tables S1, S2, S3 and S8 [file sciadv.adg5391_tables_s1_to_s3_and_s8.zip › adg5391_table_s1.xlsx]

## Sheet: Sheet1
GeneID	Base mean	log2(FC)	StdErr	Wald-Stats	P-value	P-adj
Apol7e	417.738	4.3988	0.1717	25.6223	0	0
H2-Aa	1519.3	3.9965	0.1518	26.3198	0	0
H2-Eb1	725.901	3.6804	0.1613	22.8155	0	0
Zbp1	620.915	3.597	0.1551	23.189	0	0
Gm12185	877.226	3.347	0.1408	23.7662	0	0
Tgtp1	2283.76	2.9696	0.1165	25.4954	0	0
Gm4841	259.822	2.7099	0.1706	15.88	0	0
AW112010	2345.78	2.6845	0.1089	24.6494	0	0
Iigp1	2783.8	2.4268	0.1132	21.4358	0	0
Gbp10	211.459	2.4268	0.182	13.3346	0	0
Gm4951	923.518	2.3398	0.1241	18.8537	0	0
F830016B08Rik	302.234	2.2813	0.1738	13.129	0	0
Aspa	235.148	2.2681	0.1674	13.5524	0	0
Casp1	1181.07	2.2502	0.1284	17.5257	0	0
Casp12	1107.07	2.0632	0.1348	15.3111	0	0
Il18bp	577.584	2.0503	0.1457	14.0699	0	0
Gm12250	1877.93	1.8219	0.182	10.0127	0	0
Il12rb1	766.836	1.7836	0.1576	11.3182	0	0
Slamf8	106.628	1.7803	0.1843	9.6573	0	0
Art2b	166.8	1.5951	0.1805	8.8374	0	0
Sfrp1	511.387	1.5843	0.1489	10.6431	0	0
H2-Ab1	3574.96	1.5442	0.1804	8.5592	0	0
Apol9b	78.9081	1.5082	0.1831	8.2392	0	0
Aldh1a1	3046.79	1.4955	0.1018	14.6942	0	0
Insl6	391.495	1.4842	0.1504	9.8663	0	0
Ifit1bl1	236.497	1.4553	0.182	7.9973	0	0
Gbp4	1165.47	1.4529	0.1841	7.8938	0	0
Phf11d	250.06	1.4205	0.1642	8.6504	0	0
Itgb7	1414.02	1.4045	0.1428	9.8358	0	0
Gbp8	1067.11	1.3537	0.1157	11.702	0	0
Il17rc	169.21	1.3126	0.1758	7.4678	0	0
Rhbg	90.0281	1.2995	0.1844	7.0472	0	0
Ifit3	328.671	1.2794	0.1689	7.574	0	0
Cysltr2	390.798	1.2732	0.1497	8.5062	0	0
Tapbpl	3055.27	1.2272	0.0993	12.3641	0	0
Insrr	524.948	1.2231	0.1639	7.4623	0	0
Ifit3b	109.678	1.2022	0.1831	6.5655	0	0
Gbp2	3025.47	1.1615	0.0936	12.4055	0	0
Cd86	470.155	1.157	0.1381	8.3776	0	0
Phactr1	629.57	1.1305	0.1349	8.3811	0	0
H2-Q6	355.913	1.1269	0.1613	6.9878	0	0
Oas3	1836.2	1.1117	0.1264	8.7926	0	0
Stxbp4	1861.52	1.0926	0.1099	9.9406	0	0
Ifi47	8879.13	1.0688	0.0942	11.3439	0	0
Rhobtb1	1118.43	1.0421	0.1202	8.6713	0	0
Dio2	311.135	1.0382	0.1569	6.6187	0	0
Gm9199	254.381	1.0121	0.1648	6.1429	0	0
A930033H14Rik	90.0775	1.0004	0.1842	5.4314	0	0
Ciita	374.526	0.9988	0.1697	5.887	0	0
H2-T3	60.6938	0.9834	0.1789	5.4963	0	0
Kalrn	975.18	0.9784	0.1398	6.9999	0	0
BC064078	489.656	0.9771	0.1407	6.9472	0	0
Tcam1	785.032	0.9661	0.1528	6.3216	0	0
Cap2	169.12	0.9583	0.1755	5.4621	0	0
Gm1966	1109.13	0.9533	0.1345	7.087	0	0
Gm5431	92.2511	0.9495	0.1844	5.1494	0	0
Lyrm7	245.811	0.9457	0.166	5.6983	0	0
Alox5	369.436	0.9384	0.1683	5.5751	0	0
Tgtp2	6024.61	0.9298	0.12	7.75	0	0
Psmb9	7435.34	0.9241	0.0834	11.085	0	0
Slco2a1	128.075	0.9183	0.1827	5.0254	0	0
Gbp6	1714.7	0.9177	0.182	5.043	0	0
Batf2	693.498	0.9138	0.138	6.622	0	0
Tuba8	3997.8	0.9076	0.1159	7.8318	0	0
Gm12216	553.091	0.9012	0.1374	6.5574	0	0
Adgrd1	1442.25	0.8972	0.1099	8.167	0	0
9530082P21Rik	246.798	0.8937	0.1626	5.4951	0	0
Psmb10	6725.88	0.8818	0.0974	9.0514	0	0
Psme2b	1328.88	0.8794	0.1161	7.577	0	0
B3galt1	87.0293	0.8769	0.1842	4.7599	0	0.0001
Gm43305	405.275	0.8481	0.1676	5.0598	0	0
Igtp	5940.16	0.8309	0.1163	7.1418	0	0
BC147527	535.835	0.8303	0.15	5.5371	0	0
Naip6	86.0514	0.8299	0.1843	4.5023	0	0.0003
Psmb8	19577.6	0.804	0.0933	8.6156	0	0
Islr	701.286	0.7862	0.1458	5.3944	0	0
Psme2	4580.78	0.7827	0.0946	8.278	0	0
Apol9a	57.4986	0.7694	0.1816	4.2379	0	0.0009
Glrp1	128.343	0.7689	0.1837	4.1853	0	0.001
Ripply3	178.715	0.767	0.1754	4.3728	0	0.0005
Gp1bb	1654.71	0.7661	0.1277	5.9998	0	0
Stat1	12776.9	0.7611	0.124	6.1355	0	0
Sntb1	253.797	0.7498	0.1566	4.7877	0	0.0001
Mx1	150.912	0.7362	0.1803	4.0834	0	0.0015
Gbp3	2040.16	0.7299	0.1819	4.0123	0.0001	0.0019
Adgrg7	232.67	0.7287	0.1637	4.4503	0	0.0004
Erap1	7164.92	0.7286	0.0895	8.1368	0	0
Ache	1690.46	0.7166	0.1441	4.9733	0	0
Gins1	735.898	0.7125	0.1237	5.7612	0	0
A530040E14Rik	96.6006	0.7074	0.1834	3.8576	0.0001	0.0031
Trim58	573.075	0.7063	0.1637	4.3148	0	0.0006
E2f8	1803.8	0.7041	0.1264	5.5725	0	0
Il7	220.845	0.6937	0.1779	3.8985	0.0001	0.0027
Gpc1	1400.2	0.6903	0.1056	6.5349	0	0
Scly	1877.74	0.6854	0.1049	6.5365	0	0
Phf11b	539.69	0.6828	0.1565	4.363	0	0.0005
Raver2	1029.66	0.6821	0.1121	6.0842	0	0
Pf4	5418.87	0.6781	0.1765	3.8412	0.0001	0.0032
Trafd1	4256.8	0.6763	0.0868	7.7944	0	0
Treml1	1508.23	0.6736	0.132	5.1029	0	0
Ifi27	2941.94	0.6723	0.1404	4.7875	0	0.0001
Zdhhc14	432.932	0.663	0.154	4.3061	0	0.0007
Parm1	229.149	0.6612	0.172	3.8449	0.0001	0.0032
Nlrp1a	265.047	0.6589	0.1599	4.1211	0	0.0013
Knl1	1414.17	0.6535	0.1302	5.0186	0	0
Isg20	1976.28	0.6527	0.1077	6.0579	0	0
Melk	1560.78	0.6512	0.1403	4.6409	0	0.0002
AI504432	125.156	0.6463	0.1789	3.6114	0.0003	0.0066
Ly75	1677.91	0.6397	0.102	6.2685	0	0
Top2a	9528.43	0.6382	0.131	4.8706	0	0.0001
Ifit2	3011.02	0.6379	0.0944	6.7586	0	0
H2-DMa	7930.6	0.6359	0.1056	6.0231	0	0
Hdac11	409.1	0.6313	0.1423	4.435	0	0.0004
H2-Q5	2400.9	0.6273	0.1374	4.5653	0	0.0002
Kcna3	2581.89	0.6269	0.1203	5.2103	0	0
Nuak2	1352.12	0.6223	0.1079	5.7696	0	0
Ddx60	1281.41	0.6193	0.112	5.5276	0	0
Fbn1	158.569	0.615	0.1836	3.3496	0.0008	0.0138
Pbk	4209.06	0.6135	0.1279	4.7951	0	0.0001
Hrh2	350.564	0.6108	0.1637	3.7321	0.0002	0.0046
Crybg1	537.92	0.6101	0.1468	4.1548	0	0.0011
Gp1ba	1434.3	0.607	0.1297	4.6817	0	0.0001
Sphk1	109.034	0.6046	0.1761	3.4344	0.0006	0.0109
Plek	8857.72	0.5995	0.1801	3.3294	0.0009	0.0145
Cd74	3314.61	0.5975	0.1433	4.1702	0	0.0011
Cldn10	105.035	0.5951	0.1838	3.2383	0.0012	0.0186
Slc22a3	6034.93	0.5951	0.1128	5.2752	0	0
B2m	82577.8	0.5947	0.0767	7.7555	0	0
Asb13	2397.91	0.5903	0.111	5.3169	0	0
Tap1	15163.6	0.5871	0.1005	5.8392	0	0
Rap1b	29851.8	0.5868	0.1087	5.3986	0	0
F2r	14332.4	0.5864	0.1222	4.7973	0	0.0001
Irgm2	5003.9	0.5848	0.1042	5.6146	0	0
Mdm1	1416.94	0.5844	0.1466	3.9865	0.0001	0.002
