# Supplementary material for: IRF1 regulates self-renewal and stress responsiveness to support hematopoietic stem cell maintenance
Source: Sci Adv. 2023 Oct 27;9(43):eadg5391. doi: 10.1126/sciadv.adg5391 (PMC10610924; doi:10.1126/sciadv.adg5391)
Supplement: Supplementary file 2 — Tables S1, S2, S3 and S8 [file sciadv.adg5391_tables_s1_to_s3_and_s8.zip › adg5391_table_s2.xlsx]

## Sheet: Sheet1
GeneID	Base mean	log2(FC)	StdErr	Wald-Stats	P-value	P-adj
Ehd2	328.285	-1.4571	0.1557	-9.3613	0	0
Smoc1	225.687	-1.2158	0.177	-6.8697	0	0
Il10ra	412.633	-1.1297	0.1639	-6.8911	0	0
Pim2	9974.94	-1.0726	0.127	-8.4443	0	0
Lamb2	1288.18	-1.031	0.1466	-7.0324	0	0
Rab34	259.922	-1.0212	0.1619	-6.3064	0	0
Mapk13	164.453	-1.0165	0.1715	-5.9273	0	0
Sparc	210.207	-1.0024	0.1794	-5.5866	0	0
C4b	257.174	-0.9944	0.1824	-5.4529	0	0
Socs3	1163.29	-0.9842	0.1333	-7.3853	0	0
Phldb2	727.567	-0.9795	0.132	-7.4211	0	0
Col4a6	78.3953	-0.9704	0.1843	-5.2646	0	0
Mmp2	1303.39	-0.9673	0.1551	-6.235	0	0
Cyp27a1	674.131	-0.9591	0.1513	-6.34	0	0
Flrt3	176.399	-0.9555	0.1778	-5.3752	0	0
1700003E16Rik	358.01	-0.9513	0.1484	-6.4105	0	0
Grrp1	120.505	-0.9358	0.184	-5.086	0	0
Egr1	4401.38	-0.9354	0.0975	-9.5889	0	0
Cd53	785.829	-0.9116	0.1512	-6.0274	0	0
Rap1gap	737.669	-0.8946	0.153	-5.846	0	0
Arhgef25	806.777	-0.8945	0.1587	-5.6377	0	0
Scube3	252.178	-0.8856	0.1717	-5.1593	0	0
Cd209f	165.427	-0.8823	0.1835	-4.8086	0	0.0001
Slc16a11	160.601	-0.8816	0.1823	-4.8351	0	0.0001
Luzp2	102.519	-0.8758	0.1834	-4.7755	0	0.0001
Itgb5	821.467	-0.8641	0.1322	-6.5356	0	0
Arid5a	3212.21	-0.8633	0.1069	-8.0758	0	0
Epcam	314.798	-0.8577	0.1662	-5.1601	0	0
Meg3	375.118	-0.8552	0.1721	-4.969	0	0
Bmp4	166.681	-0.8446	0.1784	-4.7356	0	0.0001
Ramp2	255.616	-0.833	0.1716	-4.8543	0	0.0001
Rorc	548.485	-0.8311	0.1512	-5.497	0	0
Snx31	453.542	-0.8251	0.1669	-4.9426	0	0
Tspan8	324.822	-0.8227	0.1675	-4.9117	0	0.0001
Acox2	208.127	-0.8216	0.1736	-4.7332	0	0.0001
Tnfrsf25	230.378	-0.821	0.1661	-4.9427	0	0
Gm5833	204.561	-0.8172	0.1779	-4.5921	0	0.0002
Tmem150b	78.3348	-0.8126	0.1843	-4.4088	0	0.0004
Car11	232.862	-0.8116	0.1764	-4.6	0	0.0002
Pdk4	311.099	-0.8081	0.1628	-4.9646	0	0
Cebpd	312.818	-0.8077	0.1535	-5.2605	0	0
Efnb2	401.357	-0.8072	0.1548	-5.2129	0	0
Adamtsl4	268.106	-0.806	0.1799	-4.4802	0	0.0003
Fam181b	895.135	-0.7954	0.1391	-5.7174	0	0
Arap3	932.548	-0.7929	0.1197	-6.6245	0	0
Vldlr	3087.2	-0.7913	0.1295	-6.1081	0	0
Pld4	343.354	-0.7858	0.1792	-4.3859	0	0.0005
Tgfbi	1891.59	-0.7839	0.1122	-6.9867	0	0
Susd4	173.942	-0.7836	0.1721	-4.5522	0	0.0002
Fgd5	5213.16	-0.7804	0.0877	-8.8963	0	0
Ldb2	207.027	-0.778	0.1734	-4.4862	0	0.0003
Dll4	217.932	-0.7732	0.1683	-4.5942	0	0.0002
Rin2	1221.73	-0.7695	0.1355	-5.6796	0	0
Bcam	1331.38	-0.7619	0.1203	-6.3359	0	0
Lsr	1241.07	-0.7575	0.1212	-6.2499	0	0
Selp	4628.16	-0.7508	0.1194	-6.2887	0	0
Fkbp10	551.29	-0.7498	0.1497	-5.0099	0	0
Gfi1	1033.41	-0.7497	0.1467	-5.1114	0	0
Rftn2	160.339	-0.7473	0.1808	-4.1344	0	0.0012
Baiap3	82.7507	-0.7419	0.1774	-4.1816	0	0.0011
Il18rap	1214.59	-0.7381	0.1418	-5.2054	0	0
Hk3	2996.74	-0.7369	0.1139	-6.4669	0	0
Ptges	1041.24	-0.7343	0.1304	-5.6301	0	0
Dpp4	4242.53	-0.733	0.1059	-6.9206	0	0
Pbld1	474.748	-0.7325	0.1662	-4.408	0	0.0004
Nectin2	336.28	-0.7238	0.1689	-4.2849	0	0.0007
Bcl3	2383.38	-0.7222	0.1157	-6.2405	0	0
P2rx6	300.966	-0.7178	0.1637	-4.3848	0	0.0005
Rab44	308.574	-0.7157	0.158	-4.5312	0	0.0003
Prom2	313.916	-0.7073	0.1818	-3.8913	0.0001	0.0028
Rab36	495.776	-0.7051	0.1382	-5.1013	0	0
Tubg2	67.1766	-0.6947	0.1821	-3.8159	0.0001	0.0035
Clec4e	660.262	-0.694	0.1429	-4.8573	0	0.0001
Efna1	1559.7	-0.6907	0.1303	-5.2999	0	0
1810073O08Rik	2685.5	-0.6905	0.1249	-5.5263	0	0
Rnf208	609.649	-0.69	0.1493	-4.6215	0	0.0002
Krt80	447.102	-0.6895	0.1516	-4.549	0	0.0003
Agtr1a	121.734	-0.6884	0.1803	-3.8185	0.0001	0.0035
Laptm4b	2608.45	-0.6868	0.1042	-6.5919	0	0
Veph1	169.709	-0.6849	0.1741	-3.9331	0.0001	0.0024
Efemp2	170.78	-0.6838	0.1829	-3.7388	0.0002	0.0045
Csf2rb	2584.78	-0.6823	0.1332	-5.1232	0	0
Sult1a1	3818.83	-0.6802	0.1272	-5.3471	0	0
Pld2	1205.04	-0.6781	0.1305	-5.1957	0	0
Klc3	307.207	-0.6763	0.1602	-4.2204	0	0.0009
Nfil3	334.608	-0.6756	0.1459	-4.6309	0	0.0002
Fosl2	260.387	-0.6738	0.1616	-4.1693	0	0.0011
Lama5	286.885	-0.673	0.1821	-3.6962	0.0002	0.0051
Nox4	91.7056	-0.6696	0.1839	-3.6417	0.0003	0.006
Vwa7	129.216	-0.6659	0.1841	-3.6168	0.0003	0.0065
Kifc2	350.912	-0.6644	0.1523	-4.3615	0	0.0005
Tdrd9	168.167	-0.6632	0.1735	-3.8218	0.0001	0.0034
St8sia4	2916.9	-0.6631	0.1	-6.6326	0	0
Enho	481.961	-0.6631	0.1521	-4.3587	0	0.0005
Dcaf12l2	84.7988	-0.663	0.1836	-3.6122	0.0003	0.0066
Spint1	119.648	-0.6629	0.1838	-3.607	0.0003	0.0067
Fgfr3	1237.97	-0.6566	0.13	-5.0518	0	0
Tmem44	361.703	-0.6547	0.1701	-3.8478	0.0001	0.0032
Wfdc2	586.591	-0.6534	0.1445	-4.5221	0	0.0003
Lrtm2	265.272	-0.6533	0.1652	-3.9557	0.0001	0.0022
Ifitm1	26195.9	-0.6524	0.123	-5.3035	0	0
Spats2	201.844	-0.6493	0.178	-3.6474	0.0003	0.0059
Rnf39	92.0649	-0.6458	0.1818	-3.552	0.0004	0.0079
Sema4f	158.721	-0.6439	0.1844	-3.4922	0.0005	0.0092
Plekhb1	230.301	-0.6414	0.1621	-3.9573	0.0001	0.0022
Dnm3	96.5122	-0.6401	0.1844	-3.4716	0.0005	0.0098
Cd14	98.5125	-0.6398	0.1835	-3.4856	0.0005	0.0094
Smarca1	195.154	-0.639	0.1778	-3.5932	0.0003	0.007
Wfdc17	193.414	-0.639	0.183	-3.4919	0.0005	0.0092
Ctsh	1152.09	-0.6385	0.1068	-5.9764	0	0
Sec31b	468.444	-0.6378	0.1358	-4.6972	0	0.0001
Kif19a	96.664	-0.6372	0.1844	-3.4559	0.0005	0.0103
Il1r1	978.791	-0.635	0.137	-4.6348	0	0.0002
Kcnd1	529.104	-0.634	0.1529	-4.1455	0	0.0012
Slc26a11	1407.57	-0.6316	0.1244	-5.0777	0	0
Fgf11	682.821	-0.6306	0.1348	-4.677	0	0.0001
Rcan2	123.2	-0.6292	0.1802	-3.491	0.0005	0.0092
Csf2rb2	599.819	-0.6227	0.1571	-3.9641	0.0001	0.0022
Tifab	104.015	-0.621	0.1835	-3.3839	0.0007	0.0127
Sstr2	125.953	-0.6204	0.1835	-3.3812	0.0007	0.0127
Eps8	3273.74	-0.6197	0.1033	-5.9979	0	0
Ppp1r3b	2426.32	-0.6193	0.1122	-5.5205	0	0
Plekhg6	524.954	-0.6188	0.1563	-3.9582	0.0001	0.0022
Slfn2	4585.64	-0.6185	0.1144	-5.4085	0	0
Ppargc1a	314.048	-0.6175	0.1667	-3.7044	0.0002	0.0049
Hid1	5802.53	-0.6174	0.0999	-6.1791	0	0
Mmp14	1942.75	-0.6161	0.1025	-6.011	0	0
Cacna2d4	279.421	-0.6154	0.1628	-3.7791	0.0002	0.0039
Igdcc4	911.458	-0.615	0.1444	-4.2578	0	0.0008
Syne4	180.978	-0.6128	0.175	-3.5015	0.0005	0.009
Slc4a3	253.283	-0.6113	0.1705	-3.5861	0.0003	0.0071
Epas1	94.3195	-0.6111	0.1839	-3.3234	0.0009	0.0147
Nhsl2	570.041	-0.6108	0.1531	-3.988	0.0001	0.002
Arhgef10l	791.948	-0.6105	0.1459	-4.184	0	0.001
Trim62	1663.26	-0.6075	0.1269	-4.7868	0	0.0001
Acot1	696.7	-0.6069	0.1264	-4.802	0	0.0001
Il18r1	197.827	-0.6056	0.1803	-3.3594	0.0008	0.0135
S1pr1	3100.54	-0.6025	0.1093	-5.5122	0	0
Rgl1	1983.4	-0.602	0.108	-5.5759	0	0
Lrrn3	214.421	-0.6009	0.1771	-3.3927	0.0007	0.0124
Trim2	170.384	-0.6003	0.174	-3.4503	0.0006	0.0104
Fam43a	5542.53	-0.5998	0.0884	-6.7879	0	0
Cyp39a1	309.498	-0.5998	0.1515	-3.9587	0.0001	0.0022
Rasd1	121.748	-0.5994	0.1826	-3.2835	0.001	0.0163
Sema6c	589.437	-0.5991	0.1417	-4.2268	0	0.0009
Wdr86	182.659	-0.5988	0.1841	-3.2523	0.0011	0.0179
Man1c1	2341.97	-0.5977	0.1176	-5.0846	0	0
Trf	5432.37	-0.5956	0.0882	-6.7522	0	0
Kiss1r	106.328	-0.5954	0.1837	-3.2406	0.0012	0.0185
Zfp185	140.457	-0.5954	0.1775	-3.3542	0.0008	0.0137
Tecpr1	3869.3	-0.5946	0.1158	-5.1327	0	0
Msrb3	669.669	-0.5942	0.1691	-3.5137	0.0004	0.0087
Dlk1	303.347	-0.5917	0.1674	-3.535	0.0004	0.0082
Prkar1b	188.528	-0.5908	0.1844	-3.204	0.0014	0.0205
Fcer1g	1785.5	-0.5902	0.1094	-5.3942	0	0
Tro	793.607	-0.5892	0.1382	-4.2619	0	0.0008
Cyp11a1	294.648	-0.5891	0.1578	-3.7326	0.0002	0.0046
Dsc2	243.842	-0.5879	0.176	-3.3396	0.0008	0.0142
Pnck	1485.69	-0.5854	0.1085	-5.3942	0	0
Timp2	8061.2	-0.5851	0.0832	-7.0289	0	0
Echdc2	222.415	-0.5842	0.1664	-3.5102	0.0004	0.0088
Mamdc2	3936.62	-0.5838	0.0987	-5.9124	0	0
I730030J21Rik	1094.54	-0.5838	0.1214	-4.8081	0	0.0001
Myo7a	2354.08	-0.5836	0.1128	-5.1729	0	0
Tiam2	423.599	-0.5836	0.1483	-3.9343	0.0001	0.0024
Zfr2	919.434	-0.5831	0.1296	-4.5009	0	0.0003
Mcoln3	168.619	-0.5829	0.1799	-3.2402	0.0012	0.0185
Card6	217.1	-0.5824	0.173	-3.3671	0.0008	0.0132
Lgals1	795.944	-0.5804	0.1482	-3.9161	0.0001	0.0025
