# Supplementary material for: IRF1 regulates self-renewal and stress responsiveness to support hematopoietic stem cell maintenance
Source: Sci Adv. 2023 Oct 27;9(43):eadg5391. doi: 10.1126/sciadv.adg5391 (PMC10610924; doi:10.1126/sciadv.adg5391)
Supplement: Supplementary file 2 — Tables S1, S2, S3 and S8 [file sciadv.adg5391_tables_s1_to_s3_and_s8.zip › adg5391_table_s3.xlsx]

## Sheet: Sheet0
Upstream Regulator	Molecule Type	p-value of overlap	Target Molecules in Dataset	Mechanistic Network
STAT1	transcription regulator	1,43×10^-31	B2M,BATF2,CASP1,CD86,CIITA,CYSLTR2,DDX60,GBP2,GBP4,GBP6,HLA-DQA1,HLA-DRB5,Ifi47,IFIT1,IFIT2,IFIT3,Igtp,Iigp1,IL18BP,Mx1,OAS3,PF4,PHACTR1,PSMB10,PSMB8,PSMB9,PSME2,SLAMF8,STAT1,TAP1,TAPBPL,Tgtp1/Tgtp2,TRAFD1,ZBP1	69 (15)
IFNG	cytokine	3,60×10^-30	B2M,BATF2,CASP1,Casp12,CD74,CD86,CIITA,CYSLTR2,DDX60,ERAP1,F2R,GBP2,GBP4,GBP6,Gbp8,HLA-A,HLA-DMA,HLA-DQA1,HLA-DQB1,HLA-DRB5,Ifi47,IFIT1,IFIT2,IFIT3,Igtp,Iigp1,IL12RB1,IL18BP,IL7,INSRR,IRGM,ISG20,KNL1,LY75,Mx1,OAS3,PBK,PF4,PHACTR1,PHF11,PLEK,PSMB10,PSMB8,PSMB9,PSME2,SCLY,SFRP1,STAT1,TAP1,TAPBPL,Tgtp1/Tgtp2,TRAFD1	71 (17)
lipopolysaccharide	chemical drug	7,68×10^-29	9930111J21Rik1/Gm12185,ACHE,ALDH1A1,ALOX5,Apol7a (includes others),B2M,BC147527,CASP1,Casp12,CD74,CD86,CIITA,DDX60,DIO2,F2R,FBN1,GBP2,GBP4,GBP6,Gbp8,Gm12216,H2-Q5,HDAC11,HLA-A,HLA-DMA,HLA-DQA1,HLA-DQB1,HLA-DRB5,Ifi27,Ifi47,IFIT1,IFIT2,IFIT3,Igtp,Iigp1,IL12RB1,IL18BP,IL7,IRGM,ISG20,ITGB7,KCNA3,LY75,Mx1,OAS3,PBK,PF4,PHF11,PLEK,PSMB10,PSMB8,PSMB9,PSME2,SLAMF8,SLCO2A1,SPHK1,STAT1,TAP1,Tgtp1/Tgtp2,TOP…	80 (16)
poly rI:rC-RNA	biologic drug	1,80×10^-25	Apol7a (includes others),Apol9a/Apol9b,Art2b,ASB13,B2M,Casp12,CD74,CD86,CIITA,DDX60,DIO2,GBP2,GBP4,GBP6,Gm4951,HLA-A,IFIT1,IFIT2,IFIT3,Igtp,Iigp1,IRGM,ISG20,Mx1,Naip1 (includes others),OAS3,PHF11,PSMB8,PSMB9,PSME2,STAT1,TAP1,TOP2A,TRAFD1,ZBP1	61 (13)
Irgm1	other	2,16×10^-25	Apol9a/Apol9b,B2M,CRYBG1,DDX60,GBP2,GBP4,GBP6,Gbp8,GINS1,Ifi27,IFIT2,IFIT3,Iigp1,IRGM,ISG20,Mx1,OAS3,STAT1,ZBP1	65 (15)
TRIM24	transcription regulator	3,97×10^-24	Apol9a/Apol9b,DDX60,FBN1,GBP2,GBP4,Ifi47,IFIT2,IFIT3,Igtp,Iigp1,IRGM,PHF11,PSMB10,PSMB8,PSMB9,STAT1,TAP1,Tgtp1/Tgtp2,TRAFD1	63 (12)
IRF1	transcription regulator	1,03×10^-21	B2M,CASP1,CIITA,ERAP1,GBP2,GBP4,Ifi47,IFIT1,IFIT2,IFIT3,IL12RB1,IL18BP,IL7,OAS3,PF4,PSMB10,PSMB8,PSMB9,PSME2,STAT1,TAP1	66 (16)
Interferon alpha	group	4,02×10^-21	B2M,BATF2,CASP1,CD86,CIITA,F2R,GBP2,GBP6,HLA-A,Ifi27,Ifi47,IFIT1,IFIT2,IFIT3,Iigp1,IL12RB1,IL7,ISG20,Mx1,OAS3,PBK,PHF11,PSMB10,PSMB8,PSMB9,STAT1,TAP1,Tgtp1/Tgtp2,ZBP1	66 (14)
USP8	peptidase	7,49×10^-21	B2M,CASP1,ERAP1,HLA-A,IFIT1,IFIT2,IFIT3,IRGM,OAS3,PSMB10,PSMB8,PSMB9,STAT1,TAP1,TAPBPL	47 (8)
G protein alpha i	group	1,84×10^-20	F2R,GBP2,GBP4,GBP6,Gbp8,Gm4951,HLA-A,IFIT3,Igtp,Iigp1,IRGM,PSMB8,PSMB9,SPHK1,TAP1
IRF7	transcription regulator	2,27×10^-20	BC147527,GBP4,Ifi47,IFIT1,IFIT2,IFIT3,Igtp,IRGM,ISG20,Mx1,OAS3,PHF11,PSMB10,PSMB8,PSMB9,PSME2,STAT1,TAP1,ZBP1	54 (13)
IFNB1	cytokine	1,11×10^-19	Apol7a (includes others),CASP1,CD86,F2R,FBN1,GBP2,GBP4,GBP6,Gbp8,HLA-A,Ifi47,IFIT1,IFIT2,IFIT3,Igtp,IRGM,ISG20,Mx1,STAT1,Tgtp1/Tgtp2,ZBP1,ZDHHC14	64 (12)
IL10RA	transmembrane receptor	2,77×10^-19	ALOX5,Art2b,BATF2,FBN1,GBP2,GBP6,Gbp8,HLA-A,Ifi47,Iigp1,IL12RB1,IL18BP,IRGM,ITGB7,PF4,PSMB8,PSMB9,SLAMF8,STAT1,TAP1,Tgtp1/Tgtp2,ZBP1	54 (10)
Ifnar	group	1,57×10^-18	B2M,CASP1,CD74,CD86,GBP2,HLA-A,IFIT2,IFIT3,ISG20,Mx1,PSMB8,PSMB9,STAT1,TAP1,ZBP1	69 (20)
ZBTB10	transcription regulator	3,31×10^-18	9930111J21Rik1/Gm12185,B2M,CD86,GBP4,GBP6,Gm5431,Ifi47,IFIT1,IFIT2,IFIT3,Igtp,Iigp1,IRGM,ISG20,Mx1,Tgtp1/Tgtp2,ZBP1
Ttc39aos1	other	5,68×10^-18	Apol9a/Apol9b,DDX60,GBP2,Ifi27,IFIT1,IFIT2,IFIT3,Igtp,Mx1,OAS3,PHF11,SLAMF8,TAP1	49 (9)
PIK3CG	kinase	8,21×10^-18	B2M,CD74,GBP2,GBP4,GBP6,Gbp8,Gm4951,HLA-A,Igtp,Iigp1,IRGM,STAT1,TAP1,Tgtp1/Tgtp2,ZBP1	58 (7)
ZC3H12C	other	1,01×10^-17	9930111J21Rik1/Gm12185,GBP2,GBP6,Gm12250,Gm4951,Igtp,Iigp1,IRGM,SLAMF8,STAT1,Tgtp1/Tgtp2
TREX1	enzyme	5,43×10^-17	B2M,CASP1,CD86,DDX60,GBP4,IFIT1,IFIT2,IFIT3,ISG20,OAS3,PSMB8,PSMB9,STAT1,TAP1,TRAFD1,ZBP1	50 (11)
STAT2	transcription regulator	1,70×10^-16	CD86,CIITA,GBP6,Ifi47,IFIT1,IFIT2,IFIT3,Iigp1,Mx1,PSMB8,STAT1,ZBP1	62 (14)
KDM1A	enzyme	1,94×10^-16	CD74,CIITA,DDX60,E2F8,GBP2,GBP4,Gm4951,HLA-A,HLA-DQA1,HLA-DQB1,HLA-DRB5,Ifi27,IFIT3,Igtp,IRGM,Mx1,PHF11,SFRP1,SLC22A3,TAP1,ZBP1
IRF3	transcription regulator	3,52×10^-16	B2M,BC147527,CD86,DDX60,Ifi47,IFIT1,IFIT2,IFIT3,Igtp,IRGM,ISG20,Mx1,OAS3,PHF11,STAT1,TAP1,ZBP1	54 (13)
STAT3	transcription regulator	4,30×10^-16	ALDH1A1,CASP1,CD74,CD86,CIITA,FBN1,GBP2,GBP6,HLA-A,HLA-DMA,HLA-DQA1,HLA-DRB5,IFIT1,IFIT2,IFIT3,Igtp,IL12RB1,IL7,ISG20,Mx1,OAS3,PSMB8,PSMB9,SLC22A3,STAT1,TAP1,Tgtp1/Tgtp2	73 (20)
RNASEH2B	other	6,27×10^-16	B2M,CASP1,DDX60,GBP6,IFIT1,IFIT2,IFIT3,Igtp,IL7,ISG20,OAS3,PSMB8,PSMB9,TAP1	39 (4)
mir-21	microRNA	9,11×10^-16	BC147527,Casp12,CD86,F830016B08Rik,GBP2,GBP6,Gbp8,Gm4841,Gm4951,Ifi47,Iigp1,IRGM,Nlrp1a,OAS3,PBK,PSME2,STAT1,TAP1,Tgtp1/Tgtp2,TOP2A
ELAVL1	other	3,56×10^-15	9930111J21Rik1/Gm12185,ACHE,B2M,CD86,F830016B08Rik,GBP6,Gbp8,Gm4951,H2-Q5,HLA-A,HLA-DRB5,Ifi27,Iigp1,PBK,STAT1,Tgtp1/Tgtp2,TOP2A
IFNA2	cytokine	6,55×10^-15	ALOX5,B2M,CD86,CIITA,DDX60,GBP2,GBP4,HLA-A,IFIT1,IFIT2,IFIT3,ISG20,OAS3,PHF11,STAT1,TAP1,ZBP1	64 (16)
pyridostatin	chemical reagent	3,83×10^-14	B2M,BATF2,DDX60,GBP4,IFIT1,IFIT2,IFIT3,ISG20,PSMB8,PSMB9,TAP1	51 (10)
prostaglandin E2	chemical - endogenous mammalian	8,35×10^-14	9930111J21Rik1/Gm12185,BC147527,CASP1,Casp12,CD74,CD86,CIITA,F2R,GBP6,Gm12216,HLA-A,HLA-DMA,HLA-DQA1,HLA-DQB1,HLA-DRB5,Iigp1,IL12RB1,SPHK1,Tgtp1/Tgtp2	68 (12)
ITPR2	ion channel	8,59×10^-14	GBP6,Gbp8,Gm12250,Gm4841,Gm4951,Ifi47,Igtp,Iigp1,Naip1 (includes others),PSMB9,Tgtp1/Tgtp2
IRF9	transcription regulator	1,73×10^-13	CIITA,GBP6,Ifi47,IFIT1,IFIT2,IFIT3,Iigp1,STAT1,Tgtp1/Tgtp2,ZBP1	61 (12)
SOCS1	other	2,99×10^-13	CD86,CIITA,GBP6,Ifi47,IFIT1,IFIT2,IFIT3,Iigp1,IL12RB1,IRGM,ISG20,Mx1,STAT1	68 (16)
CITED2	transcription regulator	4,24×10^-13	B2M,CD86,GBP2,GBP4,GBP6,Gbp8,HLA-A,Ifi47,IFIT2,IFIT3,Iigp1,OAS3,PHF11,SLAMF8,ZBP1	53 (12)
SLC9A3	ion channel	5,72×10^-13	B2M,CD74,Ifi47,Igtp,PSMB8,PSMB9,STAT1,Tgtp1/Tgtp2	57 (7)
PTGER4	G-protein coupled receptor	1,00×10^-12	GBP2,GBP4,GBP6,Ifi47,IFIT2,Igtp,IRGM,ISG20,Mx1,SLAMF8,STXBP4,Tgtp1/Tgtp2,ZDHHC14
NFAT5	transcription regulator	1,09×10^-12	Art2b,CD74,CIITA,HLA-DMA,HLA-DQA1,HLA-DQB1,HLA-DRB5,IFIT2,IFIT3,Iigp1,IRGM,Mx1,STAT1
SENP3	peptidase	1,22×10^-12	CD86,HLA-A,IFIT2,IFIT3,ISG20,Mx1,PSMB9,STAT1,TAP1	53 (14)
IFNAR1	transmembrane receptor	1,38×10^-12	Apol7a (includes others),Apol9a/Apol9b,B2M,CD86,CIITA,GBP4,HLA-A,IFIT2,IFIT3,Mx1,OAS3,STAT1,TAPBPL	61 (13)
CD40LG	cytokine	1,44×10^-12	B2M,CASP1,CD86,CIITA,HLA-DQA1,HLA-DQB1,IFIT1,IFIT2,IFIT3,IL12RB1,ITGB7,PLEK,PSMB10,PSMB8,PSMB9,PSME2,STAT1,TAP1	72 (18)
IL4	cytokine	1,97×10^-12	ALOX5,CD74,CD86,CIITA,CYSLTR2,F2R,GBP2,GBP6,GPC1,HLA-DMA,HLA-DQA1,HLA-DQB1,HLA-DRB5,IFIT1,IFIT3,Igtp,Iigp1,IL12RB1,ISG20,ITGB7,LY75,Mx1,OAS3,PSMB10,PSMB8,SPHK1,STAT1,Tgtp1/Tgtp2,ZBP1	69 (14)
IL10	cytokine	2,03×10^-12	CD74,CD86,CIITA,E2F8,HLA-DMA,HLA-DQB1,HLA-DRB5,IFIT2,Igtp,Iigp1,IL7,ITGB7,LY75,PF4,PLEK,PSMB9,STAT1,TAP1,TOP2A	69 (15)
NRAS	enzyme	3,93×10^-12	B2M,CD86,CRYBG1,GBP2,HLA-A,Ifi27,IFIT1,Iigp1,PSMB10,PSMB8,PSMB9,STAT1,TAP1,Tgtp1/Tgtp2	65 (18)
IRGM	enzyme	3,96×10^-12	B2M,DDX60,GBP4,IFIT1,IFIT2,IFIT3,ISG20,PSMB8,ZBP1	47 (7)
filgrastim	biologic drug	6,74×10^-12	ALOX5,B2M,CD74,CRYBG1,GP1BB,HLA-DQB1,HLA-DRB5,IFIT1,IFIT2,IFIT3,ITGB7,KNL1,LY75,OAS3,PF4,PSMB10,PSME2,STAT1
BHLHE40	transcription regulator	6,76×10^-12	ADGRG7,ALOX5,B2M,CASP1,CD74,CD86,GBP2,GBP6,Ifi27,IL12RB1,IL18BP,KCNA3,LY75,PF4,STAT1,TRAFD1	43 (4)
MAPT	other	7,00×10^-12	CD74,DDX60,GBP2,GBP4,Gm4951,HLA-A,HLA-DQA1,HLA-DQB1,HLA-DRB5,Ifi27,IFIT3,Igtp,Iigp1,IRGM,Mx1,PHF11,PSMB8,TAP1,TUBA8,ZBP1	60 (10)
TNF	cytokine	8,27×10^-12	ALOX5,AW112010,B2M,CASP1,Casp12,CD74,CD86,CIITA,GBP2,GBP4,GBP6,GP1BA,HLA-A,HLA-DRB5,IFIT1,IFIT2,IFIT3,IL12RB1,IL18BP,IL7,ISG20,ITGB7,Mx1,NUAK2,OAS3,PSMB10,PSMB8,PSMB9,PSME2,SFRP1,SLAMF8,SPHK1,STAT1,TAP1,Tgtp1/Tgtp2,TRAFD1	67 (16)
IL27	cytokine	1,08×10^-11	B2M,CD74,CD86,CIITA,GBP2,HLA-A,HLA-DMA,HLA-DQA1,HLA-DQB1,IL18BP,STAT1,TAP1	68 (15)
1,1-diarylethylene-diammonium derivative	chemical reagent	1,12×10^-11	DDX60,HLA-DMA,IFIT1,IFIT2,IFIT3,ISG20,OAS3,STAT1,TAP1
EBI3	cytokine	1,12×10^-11	B2M,CD86,CIITA,GBP2,HLA-A,HLA-DMA,HLA-DQA1,STAT1,TAP1	67 (17)
