# Supplementary material for: IRF1 regulates self-renewal and stress responsiveness to support hematopoietic stem cell maintenance
Source: Sci Adv. 2023 Oct 27;9(43):eadg5391. doi: 10.1126/sciadv.adg5391 (PMC10610924; doi:10.1126/sciadv.adg5391)
Supplement: Supplementary file 2 — Tables S1, S2, S3 and S8 [file sciadv.adg5391_tables_s1_to_s3_and_s8.zip › adg5391_table_s8.xlsx]

## Sheet: ARN_2016_mouse_genesets
CLP	MkP	pGM	preCFU-E	HSC_up_aged	HSC_down_aged
na	na	na	na	na	na
MZB1	1700019A02RIK	SPPL2A	CHCHD10	SBSPON	GM3579
2010300C02RIK	1700029M03RIK	2610008E11RIK	ELL2	PLSCR2	PISD-PS3
TCEANC2	1700063H04RIK	VSIR	APLP2	TDRD9	PLAC8
2900026A02RIK	4930429B21RIK	9130019O22RIK	CPOX	CLU	HBA-A1
3100003M19RIK	4933402E15RIK	AAGAB	GM30289	WWTR1	MPO
4930452B06RIK	4933408M05RIK	ABCA9	STX2	OSMR	FAM46A
4930539E08RIK	4933411E08RIK	ABCD2	5730508B09RIK	ZG16	HMGA2
4933402N22RIK	PROSER2	ACOT1	AQP9	FAP	CAMK1D
4933432K03RIK	5830403F22RIK	ACOT7	ARAP3	EYA4	MMP2
5033404E19RIK	FAM212A	ADAM9	NADK2	CLCA1	BAZ1B
5530400N10RIK	NOL4L	ADIPOR2	TULP4	NUPR1	RGS7BP
5730488B01RIK	A630038E17RIK	ADNP2	MNS1	DDR1	LGALS1
6330403A02RIK	ABCA4	AFP	RPIA	TM4SF1	EAR-PS2
SLC9A7	ACHE	AI987944	MFHAS1	CCBE1	CSF2RB
SSC5D	ACTN1	AK4	USP24	TRPC1	EBI3
AA467197	ACTN4	AKR1B10	CELA1	GPR183	HPGD
ABL1	ADAMTSL5	AKTIP	PEX11A	CLDN5	HNF4A
ACTN3	CD226	ALAS1	FZD7	TC2N	SOCS2
AGPAT9	AK1	ANXA2	IL1RL1	SELP	CD86
AI467606	ALOX5	ANXA3	BYSL	RIPK4	DDX4
AI661453	ALS2CL	ARFIP1	ATP1B2	TMEM215	MC5R
AIF1	ANK3	ARMC8	SNUPN	CSPRS	P2RY14
AIM1L	ANKRD29	ARMCX2	MINPP1	GABRA4	RASSF4
AIRE	GLB1L	ARPC1B	ADAMTS3	MT1	6030498E09RIK
AKAP12	ARHGAP29	ATG10	FECH	CD38	NCF4
AKAP9	ARHGAP6	ATP6V1D	BLVRB	AGTR1A	RNASE6
AL023008	ARHGEF2	ATXN1	HDGF	GSTM2	SATB1
ANKRD13D	ARHGEF40	B4GALT4	CYB5R3	ADGRG2	PELI2
ANKRD6	ARRB2	TNFSF13	DMWD	TMEM56	NRK
ANXA6	ARSK	BCL6	DPY19L1	KLRB1C	EVL
AP3M2	ASAP2	BFAR	REC8	MAF	PLXDC2
APOA1	ATP2B2	BLOC1S2	1700097N02RIK	RAMP2	SELL
AR	ATP2C1	BPIFC	GORASP1	SOCS3	HIF1A
ARHGAP25	B230217C12RIK	BTBD3	MAPK9	JAM2	ITGA4
ARHGEF1	BB236558	BZRAP1	SSSCA1	GM10419	JAKMIP1
ARID4A	BBIP1	C1RA	CWF19L1	NTF3	IGF1
ARPP21	CCM2L	C3	STOM	PTPRK	RBM5
ATP1B1	TTC41	CAMK1	DAAM1	CLEC1A	MS4A6C
ATXN7L3B	BCL2L1	CASP12	MUL1	GDA	ENAH
AURKC	BECN1	CCBL2	PRELID2	GADD45G	GATA1
AW061096	BGN	CCL27A	GNA14	NTN4	TNFRSF13C
B4GALT1	BMP2K	CCL9	PRKAB1	PCLO	NEDD4
BAIAP2	BMPER	CCPG1	HOMER1	BMPR1A	DNMT3A
BANK1	BTBD9	CCR2	ERMAP	RARB	DSCC1
BAZ2A	C1GALT1	CD1D1	RCL1	PGR	MGST1
BCL11A	C77649	CD1D2	NMT2	MUC1	CDCA8
BFSP2	C85328	CD300A	RECQL	NEO1	ATIC
BHLHA15	CAP2	CD44	SETD6	TMEM47	FGF11
BLK	CAPN3	CD48	NFRKB	CNTN1	CREBBP
BMF	CASP14	CD68	GM12338	EPCAM	SLC22A3
BST1	CBR3	CDC42SE2	ATP6V0C	SULT1A1	ESPL1
PEAK1	CC2D2A	CEBPA	CD59A	B3GALT1	IFNGR2
C79017	CCND3	CEBPD	SPRY4	CPNE8	SGOL1
C80012	CCNJL	CHMP2B	LOC105242468	SDPR	NCF1
C920009B18RIK	CD180	CLEC10A	GRWD1	ABCA4	KLF1
CACNB1	CD9	CLEC4E	RNF43	MEIS2	RPS4L
CAMKV	CDC25B	CLEC7A	TFRC	ISL1	ARHGAP30
CARD11	CDCP1	CLOCK	DDX39	SSPN	SMC2
ACKR2	CDK5R1	COL4A2	PKLR	ASPA	CAR1
CCR7	CDKN2D	CPA3	SPHK1	MT2	HIST1H2AO
CCR9	CEACAM1	CPT1A	PAQR9	SFRP1	LRR1
CD163L1	CITED2	CRISPLD1	SLC38A5	ENPP5	CHEK1
CD244	CKAP2L	CSF1	ZG16	BMP4	MS4A6B
CD247	CLEC1B	CSF2RB	GPC4	PTGFRN	RHOBTB3
CD37	CLU	CSRP2	COL5A1	EHD3	SYNE2
CD47	CMAS	CTSB	MT2	LHFP	UBTF
CD79A	CNNM4	CTSC	KEL	CYP26B1	BANK1
CDC45	CNST	CTSG	MYH10	PERP	CDCA5
CDK5R1	CNTLN	CTSH	PRSS50	GPX8	MELK
CDV3	CNTN1	CTSZ	FAM132A	CYSLTR2	2810417H13RIK
CECR2	CNTN2	CX3CR1	ABCG4	VWF	TOP2A
CES4A	CORO2B	DHRS7	CCDC68	SCD1	ECT2
CHST2	CPA4	DNAJC28	GML	MATN4	HBB-B1
CISH	CPD	DSTYK	COX6B2	C4B	ITGB5
CMAH	CPEB4	DTX3L	CDR2	PLK2	TIMELESS
CNN3	CPLX2	EDEM1	TSPO2	PLCL1	CEP350
CNTROB	CRY1	EDEM2	4933431E20RIK	VLDLR	PAQR8
COBLL1	CSGALNACT1	EIF4E3	MTHFD1	PLEK	TM6SF1
COL19A1	CTF1	ELANE	UBLCP1	RND3	EIF3J1
COX6A2	CTNNAL1	EPHA7	TMEM56	ALCAM	SPC25
CRIP1	CTTN	ERO1LB	ASB17	ACPP	PTGR1
CRISPLD2	CUEDC1	EVI2B	ALDH1A7	EPAS1	KCTD14
CSF1	CYP24A1	F13A1	MMP14	RGN	ARMCX4
CSN3	CYP2C29	FCGR3	MYO1D	EXOC3L4	SH2D5
CTLA4	CYP4B1	FGL2	CENPV	ALDH1A1	CDCA2
CTNND2	D130037M23RIK	FNDC3B	44812	RORB	TXNRD1
CTR9	TBC1D32	FRS2	ATP7B	TMEM254A /// TMEM254B /// TMEM254C	LST1
CTRL	D630039A03RIK	FUCA2	PTDSS2	CYB561	CCNB2
CYB561A3	DAB2IP	FUT7	HEBP1	DENND5B	BIRC5
D130062J21RIK	DACH1	GALM	NTN4	SEMA6D	CENPK
LDLRAD4	DBH	GALNT6	SLC11A2	DSP	RAD54L
D2ERTD210E	DENND2D	GBP2	HIF3A	ABCB1A	CCNA2
D8ERTD82E	DGKG	GBP3	PVT1	ZSWIM5	FAM105A
DBH	DLG3	GDI2	CASP3	DHRS3	MEI4
DDX50	DNER	GDPD3	RAB4A	FAM169A	APCDD1
DOC2G	DOCK1	GLB1	HARS	LPL	CDK5RAP1
DSCAM	DPF2	GLCE	SLC40A1	ABAT	KIF23
DTX2	DUSP3	GLUD1	PLXDC1	DSC2	MYH10
NIM1K	DZIP3	S100A11	NFIA	DNM3	MAP2K7
EBF1	EHD3	GM13152	ACSL6	CALML4	RNPEP
EFHD1	ELOVL7	GM13305	GAREM	JAG1	IPCEF1
EID2	ENGASE	CCPG1OS	AHSP	FAM46C	COL4A2
EMP1	ESAM	GNG12	AMPD3	HOXB6	PHLDB2
ENDOU	ESRRB	GPI1	RHD	PHF11C	EPB41L3
ENHO	EXOC3L2	GSDMD	TSPAN8	MMP14	RAD51AP1
ETS1	F10	GUSB	PIP4K2C	TMEM30B	ANXA6
ETV1	F11R	GXYLT1	SLC22A23	CYYR1	KNTC1
ETV3	F2R	H13	MRPL52	KLHL4	IGF2BP2
EVL	F2RL2	HDC	AI661323	ITGB3	TPX2
EVPL	F5	HK3	EIF4EBP1	PKP2	BTNL9
FABP3	FAM110C	HMGCS1	ANK1	NRG4	AFF3
FADS3	MVB12B	HOMEZ	OAF	PFN2	CDK1
FAM129C	ZC2HC1B	HP	FAM213A	XDH	COTL1
FAM155A	FAM171A2	HPS3	IGSF3	CLEC7A	CENPN
FAM167A	FAM64A	IBTK	EPHX2	EFEMP1	SNCA
FCRL1	FEM1A	IDH1	REC114	EXOC3L2	COL4A1
FGF4	FERMT3	IFT46	NXPE2	A730089K16RIK	UHRF1
FOXO1	FHL1	IGSF6	AQP11	ID2	AI451250
GBP8	FKBP1B	IKZF2	DCAF4	GEM	LCORL
GFRA1	FLI1	IL15	HPN	OCLN	SORL1
GFRA2	FNBP1L	FAM234A	TNFAIP2	IRF2BPL	4930515G01RIK
GGTA1	FOXD2	ITGB7	FAM234B	KDF1	TCF19
GIMAP4	FSTL1	KANSL1L	REPS2	CTTNBP2NL	BUB1
GIMAP5	FYB	KCTD12B	PTPN14	MAB21L2	DNMT3B
GIMAP7	GADD45G	KCTD20	AP1B1	FFAR2	AP1S2
GIMAP9	GAS2L3	KLHL5	OPTN	GPRIN2	DEPDC1B
GM16340	GATA2	LAIR1	GM3417	NXNL2	GM14085
GM16364	GCHFR	LAMP2	CDS2	AR	CDKN1B
GM19576	GDA	LDHB	SNHG3	KDR	TET1
TSC22D1	GHR	LGALS1	LMNA	CHST11	CKS2
PAX5	GLRP1	LMO4	CLDN13	EPDR1	DHFR
ARIH1	LOC545966	LTA4H	2210016F16RIK	KIF21A	USP37
GM3579	RBPMS2	LY6C1	USP6NL	PTGER4	PHLDA2
GM5914	GM9798	MANBA	APLF	MYOM1	CORO2B
GPR174	GMPR	MAPKAPK2	RHAG	AMPD3	CNTRL
GPR25	GNAZ	MAPKAPK3	MTHFD1L	NUDT10	LTN1
A330009N23RIK	GNB5	MCPT8	RMDN3	FHDC1	BRCA1
GTPBP2	GNG11	MET	ST8SIA6	ENKUR	CD34
HAAO	GP1BA	MGST1	SPIRE1	RASSF10	KCNK12
MROH2A	GP1BB	MORC3	AMIGO2	CLEC1B	TACC3
HIP1R	GP1BB	MRGPRA2A	CCNE1	PDE9A	MCM5
HIVEP2	GP9	MS4A3	MBOAT2	DOCK9	AI504432
HMG20A	GPR150	MS4A6B	ZMAT3	ALDH5A1	NOCT
HSD17B13	ADGRG2	MS4A6C	PLXNA1	RNF150	1700023H06RIK
ICOS	GRTP1	MAP4	COX6A1	CEBPD	PRIM1
IGH-VJ558	GSTT1	MAP7	CACHD1	RHOJ	RRM2
IGHD	GSTT3	MTUS1	RHOF	CD200R4	ERCC6L
IGLL1	GUCY1A3	MYO5A	PITRM1	PCDHB16	CDT1
IL10RA	GUCY1B3	NCEH1	IFNGR1	RAB40B	MCM10
IL13RA2	GULP1	NCOA4	KIF26B	SGK1	1700097N02RIK
IL17RC	H1FX	NCOA7	ABCB7	SNHG14	TYMS
IL7R	HBEGF	NPC2	EPS15	SEMA7A	BC035044
IMPA1	HDGFRP2	NPL	MYLPF	C130026I21RIK	PDGFC
INADL	HDGFRP3	NRP1	PTK2	GM5148	LHFPL2
INCA1	HDLBP	NRXN1	ZFP800	RASEF	AK4
IRF2	HIF3A	NSMAF	1700006J14RIK	TRIM47	ANXA2
ITPR2	HIPK2	OASL2	CPSF2	NXPE2	FLT3
ITSN1	HNF4A	PAPSS2	PHB2	SLC7A7	SYCE2
IZUMO4	HOMER2	PARP16	DNAJA3	CTSC	CD37
KCTD1	ICA1	PARVG	SPTA1	ETL4	BPTF
KIDINS220	IFITM3	PELI2	LRWD1	BHLHE40	UNG
KIF23	IGF2BP2	PGAM1	LRRC20	RDH10	CLNK
KIFC2	IGSF21	PHLDB2	MPV17L2	FHL1	SKP2
KLF3	ITGA2B	PROCR	SAMM50	PHACTR1	MAMDC2
KLHL30	ITGA8	PRTN3	GSTP1	STXBP4	BUB1B
KMO	ITGB3	PSMB8	MDH2	1810073O08RIK	SYNPO2
KRT24	ITM2A	RAB11FIP5	PSMC2	GHR	CKS1B
LAT	JPH1	RAB3D	NAT6	GDPD1	GIMAP7
LAX1	KALRN	RAB44	B3GALNT2	MYOF	KIF18B
LCK	KCNC1	RASSF4	PKN2	RNF128	FILIP1L
LIFR	KCNJ5	RASSF8	ACOT6	CASP12	SPSB4
LPAR1	KDR	RILPL2	CARNMT1	INTS6	LIG1
LRP1	KRTAP15	RNF149	MC2R	LRRN1	CKAP2
LY6D	P3H2	RNPEP	LRIG1	SYNM	MTHFD2
LYNX1	P3H3	ROPN1L	TSPAN33	FAT1	SYK
MALAT1	LHFP	RORA	NECAP2	LDHD	MBP
MAMDC4	LHX3	RPL7L1	PCMT1	CPEB2	CTR9
MAP2K7	LIMS1	RRM2B	SCARB1	OXR1	ENDOD1
MAP4K2	ADGRL1	RTN3	GEMIN5	AMOTL2	NCAPH
MAPT	LRPAP1	RUFY1	AI854703	TBC1D8	POLE2
MARCKS	LRRFIP2	SCCPDH	RYK	TOX	KPNA4
MCTS2	MAGED2	SCPEP1	STEAP3	ARHGAP29	ASF1B
MESP1	MANSC1	SEPP1	PABPC4	TACSTD2	SKA1
MID1	MDC1	SHMT1	RCC2	GIPC2	LMNB1
MMP11	MDM1	SIKE1	DAPK2	CTSW	CKAP2L
MRGPRE	MED12L	SLC25A12	FPGS	SPO11	RFC2
MSI2	MFAP2	SLC35B4	PIGQ	PRKD1	CNR2
MTA3	MFAP3L	SLC35C2	ATP4A	PCDHB17	SACS
MYO1C	MMRN1	SLCO3A1	EMC9	4930550C14RIK	MLEC
N4BP3	MPDZ	SLFN9	AA408650	LPAR6	ERG
NEFH	MPL	SMARCAD1	PM20D2	PROS1	TMSB10
SAPCD1	MRVI1	SMEK2	PLA2G4C	GPR4	SLC29A3
NKX2-6	MAP1A	SP100	SLC19A1	ST3GAL6	MB21D1
OBFC1	MYL3	SPG21	SRM	DZIP1	STIL
OIT1	MYOM1	SPSB4	SLC26A1	ARHGEF28	CIT
P2RX3	NBEA	SSBP1	ST3GAL5	ABCB1B	SLC16A7
P2RY10	NCOA3	ST3GAL2	NOP2	CCNJ	VIM
P2RY13	NDN	STXBP4	SPPL2B	ROR2	GINS1
PARD6G	NDST3	STXBP6	API5	ZFP503	ORC1
PARP3	NSMF	SWAP70	UBXN2B	NCKAP1	ANKRD29
PDE1B	NFS1	TAPBPL	URGCP	H2-EB1	DLGAP5
PDE2A	NICN1	TBC1D9B	KCNG2	ASB4	CEACAM1
PDZD4	NRARP	TCF7	SLC41A3	ART4	MARCKSL1
PFKL	NRGN	TCP11L2	NUP85	PIM2	H2AFX
PHF2	NSMCE1	LOC665506	PPM1G	ZFP932	CFP
PIK3R1	OBSL1	TCRG-C4	TMEM238	HOXB3	ARHGAP11A
PIK3R6	OPHN1	TFEC	ACSL1	PBX3	NMRAL1
PIP4K2A	OPLAH	TIPARP	CCT3	CD55	GMNN
PLEKHA7	OPRM1	TMCC2	ADD2	BCL6	CENPM
PLEKHG2	P2RX1	TOB1	BC021614	PDGFD	C1QC
POGZ	PARD3B	TOR3A	TXNRD2	SDC4	HMGA1
POLR1A	PBX1	TREM3	DTL	NEAT1	ABLIM1
POU2AF1	PCCA	TRIM30D	CSNK2A1	PRCP	HN1
PPP3CA	PCYT1B	TSPAN3	VKORC1L1	SAT1	WDHD1
PPP3CC	PDCD4	TTC39C	SCLY	FARP1	ANKHD1
PRKCB	PDE10A	TXNDC11	STRA13	VMP1	EZH2
PRSS53	PDE5A	UAP1L1	TBCCD1	ARPIN	CLSPN
PTEN	PDLIM7	UBE2B	9530077C05RIK	IL18R1	SDF2L1
PUF60	PDZK1IP1	UBE2R2	ATG4B	RGMB	PIK3AP1
PYDC4	PEAR1	USP3	ARHGEF25	DHX40	AKR1C12
PYGM	PF4	VLDLR	USP47	NPDC1	KCNAB2
RABEP2	PHLDA1	VRK2	ATP13A3	ERP27	GM9706
RAG1	PHLDB1	XRCC4	FANCA	2310001H17RIK	ATAD2
RALGPS1	PIGN	ZC3H7A	POLRMT	CELF5	HIST1H4I
RASAL1	PIGZ	ZC3HC1	MTX1	IL1RAPL2	CD5L
RASGRP3	GSAP	ZFP184	INO80E	HOXB5	NRM
RBM47	PIP5K1B	ZFP383	POLR2L	ENPP1	RRM1
RBP7	PITPNM1	ZFP760	NOL10	AK1	GM16340
RCSD1	PKD2	ZSCAN21	HACD3	NXPE4	ARRB2
RDH12	PKP3		KLHL22	GREB1	CEP85
RGS7BP	PLAGL1		PAQR4	KCNK6	1700019G17RIK
RGS8	PLCB1		SCRN3	AKR1C19	POLD1
RILPL1	PLEK		DHODH	ETS1	FAM167A
RPGRIP1	PLS1		FAM134A	PIK3R1	VRK1
SATB1	PLPP3		RPS6KA4	MFAP3L	MCM3
SCN4B	PPBP		ELAC2	SLC6A15	CDC20
SDC1	PPFIA3		ADD1	EPHX1	DYNLL1
SDC4	PPFIBP1		NOL9	PRTN3	FAM64A
SEMA4A	PPIC		SORBS1	SERPINB6A	SMC1A
SEMA4D	PRAF2		PRICKLE4	CCDC160	RBM26
SERF2	PRAME		GLG1	NAV1	PHGDH
SGSH	PRKCA		CS	C530008M17RIK	EMID1
SGSM1	PRKCDBP		UBQLN4	S100A6	PRIM2
SLA2	PRKCQ		NUP133	NOVA1	RIN3
SLC17A9	PRKD1		NDST2	THBD	RPRD1B
SLC18A1	PRKG1		SLC35E2	EVC2	ISLR
SLC22A6	PROS1		GPAM	FADS3	FAM78A
SLC22A8	PRR11		TMEM41B	GPLD1	OAS2
SLC37A2	PRSS2		RABGEF1	ST3GAL1	MAP10
SMAD7	PSD3		AKR7A5	YPEL2	UMPS
SORCS2	PSEN1		ANAPC15	TRIM2	FEN1
SOST	PSTPIP2		CDYL	TGFB3	TRIP13
SPAG8	PTGER3		IBA57	TGM2	SHMT1
SPRY2	PTGS1		KCTD7	SH3BGRL2	IGFBP4
SRPK3	PTN		TBL2	NR3C2	DHRS7
SRSF3	PTPRF		ZDHHC14	SEMA3E	DNA2
ST3GAL6	PTRF		MCCC1	SLAMF1	CDC25A
ST6GAL1	PTTG1IP		IGTP	EVC	REEP5
ST8SIA1	PYROXD2		GLS2	AJUBA	E2F2
STAM2	RAB11A		FAM136A	FADS6	CMC2
STAMBPL1	RAB27B		SLC35D1	ITGA6	DDX39
STC1	RAB37		DAZAP1	PYGM	NUP85
SULF1	RAB3D		FBXO30	CYTIP	FRAT2
SYNJ2	RABGAP1L		KLK1	SHTN1	TIGD3
SYNPO2L	RALGPS2		CCBL1	ZC3H12D	HMMR
SYTL2	RAP1B		GLCCI1	PIP5K1B	CABLES1
TBC1D16	RAP2B		SPECC1	SEMA4F	SRM
TBXA2R	RAPGEFL1		1600002K03RIK	RPS6KA3	FCER1G
TECPR1	RAPSN		RECQL4	EXOC6B	NUTF2
TLR7	RBMS2		SLC7A5	FBXO2	TRIP12
TMED2	RGS1		PPP2R1B	PPP1R16B	FCHO1
TMEM108	RGS18		MRPS36	WWP2	NFAM1
TMEM119	RHOBTB3		AARSD1	PPIL6	DOCK8
TMEM121	RHOF		ATAD3A	SPON1	PGP
TMTC1	RNF180		CCNC	TMEM163	AI746446
TOPBP1	ROBO3		INTS5	NREP	PMF1
TOX3	RXRA		PDE12	MYO6	FKBP2
TPM2	SARDH		GJA1	SELM	MCM7
TREM1	SCARF1		TSTD3	FZD1	HAUS8
TRIB3	SCRT2		AHCTF1	DPY19L2	MCM2
TRIM26	SDPR		NDUFA12	EFNA1	ST3GAL5
TRP53I11	SEMA6D		EPDR1	TRPM6	ATP13A2
TRP53INP1	SERPINA12		DNAJC30	APOL7B	H2AFV
TSNAXIP1	SERPINA1B		STK24	TNFAIP2	SETD8
UACA	SERPINE2		NAT10	BBOF1	GMEB1
URB1	SGCD		MYDGF	SERPINB8	NEFH
VAMP4	SGCE		RAB26OS	GCA	RAD23A
VPREB1	SHROOM4		NOP10	FZD3	SOX4
VPREB1	SIK3		LARS2	AQP9	FANCI
WNK2	SLA		NXPE4	RBPMS2	CYCS
XRCC6	SLAMF1		REXO4	FAM135A	PES1
NDUFA13	SLC14A1		ABCA3	ADCK3	MCM4
YPEL1	SLC14A2		SFXN1	2610305D13RIK	NSG1
ZAP70	SLC16A2		ARRB1	PAWR	GM6756
ZBED6	SLC25A44		NVL	TXNIP	ARHGDIB
ZBTB2	SLC38A4		MTFR1L	CAMKK1	PBX2
ZBTB20	SLC45A2		CHST1	SRD5A1	AAAS
ZFP503	SLC6A3		JMY	RAB34	WDFY2
ZFP629	SLC6A8		FGFRL1	MYLK	NOP56
ZMIZ1	SMO		AP2B1	EZH1	BC147527
	SOD1		DHRS11	H2-AA	TNFRSF18
	SORBS3		EPT1	TMEM204	MCM6
	SPTB		MTR	COL16A1	NUP155
	SPRR2H		ECD	FAM84B	DONSON
	SRGAP3		BC017158	TMTC2	NCL
	STAM2		HEATR1	KRT8	DTYMK
	STAU2		RFFL	PHKA1	SCARB1
	STIM1		COQ4	RORC	SNRPA
	TAGLN2		LRRC8C	WTIP	WEE1
	TBC1D4		RAB22A	CDKL2	PA2G4
	TBXAS1		ASPH	RASSF6	ELOVL5
	TEK		ZFP598	MEIOB	NUDC
	TGM2		VARS2	PAQR7	NUP62
	THBD		TXNRD3	C1RA	E130309D02RIK
	TIE1		TOM1	ZFP462	MEAF6
	TIMP3		ADCK5	ADCY9	MEX3A
	TMEM158		CPEB3	RPRD2	PPP1R9A
	TMEM174		GPATCH1	CREBL2	COX6A1
	TMEM43		TRIM37	MTMR7	SH3KBP1
	TMEM59		SREBF1	SBF2	NDUFA10
	TMEM98		MPG	TSPAN17	CDK2AP1
	TMIE		LOC102641161	TNFSF10	PKMYT1
	TNFAIP8L1		BTAF1	ARHGAP6	CNOT11
	TNIK		SLC2A8	FERMT2	MTX1
	TPX2		FARSB	2010107G23RIK	CACNA2D1
	TRBV13-2		MIF4GD	CPM	SELPLG
	TREML1		WDR18	LOXL3	PLIN2
	TRIM47		DNAJA4	GPR146	AP1M1
	TRPC6		AAAS	MYO5C	NCKAP1L
	TUBA8		LMCD1	SHROOM3	FAAH
	TULP3		PSMD11	UNC13B	DAZAP1
	TYRP1		METTL13	CHRNB1	GIT2
	UBASH3B		TMEM209	ARAP2	H2AFZ
	UCP1		CMC2	NDRG1	LOC102641161
	UFSP1		URB1	LOX	CUTA
	UNC119B		NAA40	ZFAND5	TRIM27
	USH2A		XPO4	PRNP
	USP40		CARM1	SNX24
	USP54		DPF3	GM8267
	VASH1		EXOSC4	IRF6
	VCL		ORC2	FAM63A
	VEZF1		UNC5CL	PAK6
	VPS53		BC055324	TMEM158
	VWF		DAGLB	HOMER1
	WDR37		USP19	BCL3
	NPM2		RBM14	CAMK2N1
	ZEB1		POT1A	TMEM117
	ZEB2		SSBP3	ZFP334
	ZFP111		ZFP652	ADCY6
	ZFP169		RGS9BP	FYB
	ZFP36L1		RRBP1	A630072M18RIK
	ZFP385A		IARS	FAM184A
	ZFP410		PSMB3	E2F5
	ZFP697		FNIP2	RBM19
	ZFP948		C1QBP	RIN2
	ZYX		TIMM44	A630033H20RIK
			TIMM10B	CBR3
			MRPS2	SLC35F2
			UGCG	TROVE2
			SCFD2	IL6ST
			ZZEF1	LONRF2
			CERCAM	ABCA5
			ZFP142	ISCA1
			PPP1R11	CARD10
			HSPH1	NABP1
			PA2G4	CXCL16
			NUP155	PBX1
			PLA2G12A	RRAGD
			GNL2	TRIB3
			MTAP	DNAL1
			DAPK1	SERPING1
			TRMT6	PPM1E
			TNKS	SPATS2
			USP31	LGMN
			LIG3	ATP10A
			PPP2R4	MYO1E
			E130309D02RIK	MEF2C
			GAR1	ZFP950
			CCSAP	MYO1D
			SERPINB9B	MYCT1
			SPRYD3	CLEC14A
			OLFM1	PROCR
			RAD23A	MBOAT2
			PRKAR2A	GALNT6
			CLIC4	PLSCR4
			BC051142	RPRM
			ARFGAP1	SORBS1
			INPP5F	GKN3
			HSF1	EPS8
			LSS	ARHGAP5
			CCDC186	LANCL3
			RCOR3	B4GALNT4
			PDAP1	ALDH3A1
			CNNM2	2310030G06RIK
			DCAF7	NACC2
			TXN2	4833418N02RIK
			SMPD4	ROCK2
			ABCF1	ACSL4
			CAPRIN2	CLIC5
			JMJD6	ZFP612
			FBXW2	KCND3
			JRK	H2-AB1
			PTPN13	ASPH
			TAF10	SPINT1
			ESCO2	CDCP1
			GM42151	ACKR1
			ZFP39	NDN
			XKR5	KISS1R
			2810021J22RIK	MIER1
			GATAD2A	CPEB4
			BEND3	IL22RA2
			ENPP1	ADGRL4
			WDR60	PJA2
			XRCC3	CDC14A
			OGDH	SLC2A13
			METTL1	SYNPO
			PLVAP	PRKCZ
			WDR43	SMPDL3B
			PKP2	DCBLD2
			DCAF12L1	MED12L
			NDUFA10	PRKAG2
			LOC105242484	CYP4B1
			DDX47	SRXN1
			TLCD1	SMAGP
			PPRC1	CACNA1B
			PAPD7	CITED2
			MON1B	PPP1R12A
			ALYREF	ENTPD2
			UBR5	ERO1L
			AGRN	GCLM
			POM121	TRPM4
			SLC44A1	HECTD2
			DSN1	FAR2
			IPMK	PTGER3
			RBM28	PABPC4L
			2310061I04RIK	GSTT1
			BRAT1	RCVRN
			FANCD2	PPP1R3B
			GPR155	LAMP2
			HNRNPU	CDC73
			AAR2	9130008F23RIK
			TMEM131	AA986860
			AGAP1	PROM2
			PSMD3	RORA
			ARL4A	MMRN1
			RNF126	ACER2
			2500002B13RIK	LMBR1
			TTF2	SNHG18
			MIR3069	SMTNL1
			DPP8	KRT18
			GM17399	CRIM1
			DHTKD1	WDR17
			ITFG2	CLEC12B
			RNPS1	ELMO3
			GSPT1	PTPN13
			ORC4	PCDHB12
			44806	FGFR3
			RFNG	LSR
			CDK5RAP1	CYP11A1
			RANGAP1	CPT1C
			TMED9	SEC14L1
			HECTD1	EMP2
			GNE	SBSN
			TBC1D25	PCDHB20
			U2SURP	RASGEF1B
			CREBL2	SHROOM2
			CD81	SLCO2A1
			LEFTY1	ADAM9
			MIR1949	CRACR2B
			PRNP	SULF2
			PVRL2	CXADR
			FAM46C	TMEM38B
			FRAT1	RCAN2
			DUS2	DIXDC1
			NKX1-2	PCYT1A
			CYYR1	LPAR4
			HGH1	GYLTL1B
			FBXO10	UNC45B
			SLC29A2	9630013D21RIK
			GTSE1	EFHD1
			IRG1	GP1BB
			F8	CNBD2
			MC1R
			PFN4
			HDAC7
			TFE3
			AGTR1A
